# Supplementary material for: Antimicrobial and antibiofilm activity of specialized metabolites isolated from Centaurea hyalolepis
Source: PeerJ. 2024 Mar 26;12:e16973. doi: 10.7717/peerj.16973 (PMC10979744; doi:10.7717/peerj.16973)
Supplement: Supplemental Information 2 [file peerj-12-16973-s002.zip]

Archive with 3 entries (3 files):
- peerj-91636-Fig_3.CNICIN.xlsx
- peerj-91636-Fig_3-dihydrosalonitenolide_CHZ2-2_MIC.xlsx
- peerj-91636-Fig_3-salonitenolide_MIC.xlsx
