# Supplementary material for: Antimicrobial and antibiofilm activity of specialized metabolites isolated from Centaurea hyalolepis
Source: PeerJ. 2024 Mar 26;12:e16973. doi: 10.7717/peerj.16973 (PMC10979744; doi:10.7717/peerj.16973)
Supplement: Supplemental Information 2 [file peerj-12-16973-s002.zip › peerj-91636-Fig_3.CNICIN.xlsx]

## Sheet: Sheet1
Staphylococcus aureus ATCC 29213
Escherichia coli ATCC 25922
Salmonella typhimurium ATCC 14028
Acinetobacter baumannii ATCC 17878
Enterococcus faecalis ATCC 29212
Methicillin-resistant Staphylococcus aureus (MRSA)(WKZ-1)
					not Treated
					CTRL/ prev									CTRL		CTRL		LOG10
																bacteria	stdev
	Staphylococcus aureus				120000000000	1.96756e+12				584000000000	155000000000	750000000000	400000000000	472250000000		472250000000	6.83777e+11	11.6742
	MRSA				66000000000	7.34289e+11				58000000000	93000000000	44000000000	66000000000	65250000000		65250000000	2.73539e+11	10.8146
	Enterococcus faecalis				560000000000	1.29822e+11				15000000	17000000	18000000	19000000	17250000		17250000	2.24111e+11	7.23679
	Acinetobacter baumannii				32000000000	9.34489e+11				12600000000	12900000000	12200000000	12500000000	12550000000		12550000000	3.74873e+11	10.0986
	Escherichia coli				28400000000	4.13886e+11				4700000000	3700000000	5200000000	500000000	3525000000		3075000000	1.65805e+11	9.48785
	Salmonella typhimurium				70000000000	1.76387e+12				54000000000	66000000000	32000000000	61000000000	53250000000		48750000000	6.97118e+11	10.688
	CNICIN CHZ3.4 of C.hyalolepis						18/11/2022
	MRSA											Staphylococcus aureus											Enterococcus faecalis
	mg/mL				log10 AVA	avarage	STDEV	LOG STDEV	MIC			mg/mL				log10 AVA	avarage	STDEV	LOG STDEV	MIC			mg/mL					avarage	STDEV	LOG STDEV	MIC
																											log10 AVA
	1	0	0		#NUM!	0	0	#NUM!	0	1		1	0	0		#NUM!	0	0	#NUM!	0	100		1	0	0		#NUM!	0	0	#NUM!	0	100
	0.5	0	0		#NUM!	0	0	#NUM!	0	1		0.5	14000	0		3.8451	7000	9899.49	3.99561	1.48227e-06	100		0.5	6800	9300		3.9058	8050	1767.77	3.24743	0.0466667	0.95
	0.25	20000	22000		4.32222	21000	1414.21	3.15051	3.21839e-05	1		0.25	23200	30000		4.42488	26600	4808.33	3.68199	5.63261e-06	100		0.25	13000000	13000000		7.11394	13000000	0	7.11394	75.3623
	0.125	1450000	1500000		6.16879	1475000	35355.3	4.54846	0.00226054	1		0.125	1500000000	180000000		8.92428	840000000	9.33381e+08	8.97006	0.177872			0.125	49000000	85000000		7.82607	67000000	2.54558e+07		388.406
	0.0652	150000000	180000000		8.21748	165000000	2.12132e+07	7.32661	0.252874			0.0652											0.0652				#DIV/0!	#DIV/0!	#DIV/0!	#NUM!	#DIV/0!
		A
	Acinetobacter baumannii											Escherichia coli											Salmonella typhimurium
	mg/mL				log10 AVA	avarage	STDEV	LOG STDEV	MIC			mg/mL				log10 AVA	avarage	STDEV	LOG STDEV	MIC			mg/mL				log10 AVA	avarage	STDEV	LOG STDEV	MIC
	1	0	0			0			0	1		1	0	0						0			1	0	0		#NUM!	0	0	#NUM!	0	1
	0.5	400	660			530			4.22311e-06	1		0.5	0	0						0			0.5	0	0		#NUM!	0	0	#NUM!	0	1
	0.25	38000	17000		4.43933	27500	14849.2	4.1717	0.000219124	1		0.25	0	0		#NUM!	0	0	#NUM!	0	100		0.25	0	0		#NUM!	0	0	#NUM!	0	1
	0.125	6100000	6200000		6.78888	6150000	70710.7	4.84949	0.049004			0.125	10200000	10500000		7.01494	10350000	212132	5.32661	0.00219164	100		0.125	2600	1900		3.35218	2250	494.975	2.69458	4.61538e-06	1
	0.0652	150000000	170000000		8.20412	160000000	1.41421e+07	7.15051	1.2749			0.0652	140000000	130000000		8.13033	135000000	7.07107e+06	6.84949	0.0285866			0.0652	180000000	170000000		8.24304	175000000	7.07107e+06	6.84949	0.358974	1
																		1	2	3	4	5
