# Supplementary material for: Antimicrobial and antibiofilm activity of specialized metabolites isolated from Centaurea hyalolepis
Source: PeerJ. 2024 Mar 26;12:e16973. doi: 10.7717/peerj.16973 (PMC10979744; doi:10.7717/peerj.16973)
Supplement: Supplemental Information 2 [file peerj-12-16973-s002.zip › peerj-91636-Fig_3-dihydrosalonitenolide_CHZ2-2_MIC.xlsx]

## Sheet: 2nd MIC
Staphylococcus aureus ATCC 29213
Escherichia coli ATCC 25922
Salmonella typhimurium ATCC 14028
Acinetobacter baumannii ATCC 17878
Enterococcus faecalis ATCC 29212
Methicillin-resistant Staphylococcus aureus (MRSA)(WKZ-1)
					not Treated
					CTRL/ prev											CTRL		LOG10
															log10 STDEV	bacteria	stdev
	Staphylococcus aureus				120000000000	960000000000	7240000000000	6240000000000	109600000000	640000000000	58400000000	360000000000	1980000000000	1.96756e+12	12.4444	1.96756e+12	2.78219e+12	12.2939
	MRSA				66000000000	580000000000	2680000000000	33400000000	180000000000	1520000000000	29200000000	220000000000	1300000000000	7.34289e+11	11.9632	7.34289e+11	9.18811e+11	11.8659
	Enterococcus faecalis				560000000000	200000000000	13200000000	42000000000	220000000000	9000000000	108000000000	14400000000	1800000000	1.29822e+11	11.2594	1.29822e+11	1.81731e+11	11.1133
	Acinetobacter baumannii				32000000000	780000000000	6400000000000	12000000000	52000000000	260000000000	30400000000	720000000000	124000000000	9.34489e+11	12.3162	9.34489e+11	2.07109e+12	11.9706
	Escherichia coli				28400000000	220000000000	2000000000000	10800000000	50000000000	440000000000	148000000000			4.13886e+11	11.8544	4.13886e+11	7.15101e+11	11.6169
	Salmonella typhimurium				70000000000	680000000000	5440000000000	91200000000	400000000000	6400000000000	2440000000000	322000000000	31600000000	1.76387e+12	12.3946	1.76387e+12	2.48109e+12	12.2465
	dihydrosalonitenolide CHZ2-2 of C.hyalolepis						2022-10-03
	MRSA											Staphylococcus aureus											Enterococcus faecalis
	mg/mL				log10 AVA	avarage	STDEV	LOG STDEV	MIC			mg/mL				log10 AVA	avarage	STDEV	LOG STDEV	MIC			mg/mL					avarage	STDEV	LOG STDEV	MIC
																											log10 AVA
	7.5	0	74		1.5682	37	52.3259	1.71872	5.03889e-09	1		7.5	300	470		2.58546	385	120.208	2.07993	1.52473e-08	100		7.5	42400000	50400000		7.66652	46400000	5.65685e+06	6.75257	0.0357412	97
	3.5	13600000	40000000		7.42813	26800000	1.86676e+07	7.27109	0.00364979	1		3.5	73600000	82000000		7.89098	77800000	5.9397e+06	6.77376	0.00374068	100		3.5	61200000	187200000		8.09412	124200000	8.90955e+07	7.94986	0.0956693	91
	2.5	40000000			7.60206	40000000	#DIV/0!	#DIV/0!	0.00544745	1		2.5	68400000			7.83506	68400000	#DIV/0!	#DIV/0!	0.00347639	100		2.5	20800000			7.31806	20800000	#DIV/0!	7.31806	0.0160219
	1.87	40000000	54000000		7.6721	47000000	9.89949e+06	6.99561	0.00640075	1		1.87	53600000	58400000		7.74819	56000000	3.39411e+06	6.53073	0.00272419	100		1.87	217600000	164800000		8.28149	191200000	3.73352e+07		0.147278	86
	1.25	52800000			7.72263	52800000	#DIV/0!	#DIV/0!	0.00719063	1		1.25	158400000			8.19976	158400000	#DIV/0!	#DIV/0!	0.0080506	100		1.25	21600000			7.33445	21600000	#DIV/0!	7.33445	0.0166381
	0.937	29200000	64800000		7.6721	47000000	2.5173e+07	7.40094	0.00640075	1		0.937	87200000	81600000		7.92634	84400000	3.9598e+06	6.59767	0.0044319	100		0.937	110400000	243200000		8.24748	176800000	9.39038e+07		0.136186	87
	0.625	112000000			8.04922	112000000	#DIV/0!	#DIV/0!	0.0152529	0.99		0.625	198000000			8.29667	198000000	#DIV/0!	#DIV/0!	0.0100632	0.99		0.625	15000000			7.17609	15000000	#DIV/0!	7.17609	0.0115543
	0.5	576000000			8.76042	576000000	#DIV/0!	#DIV/0!	0.0784432	0.93		0.5	644000000			8.80889	644000000	#DIV/0!	#DIV/0!	0.032731	97		0.5	56000000			7.74819	56000000	#DIV/0!	7.74819	0.0431359
	0.468	121600000	198400000		8.20412	160000000	5.43058e+07	7.73485	0.0217898	0.98		0.468	1168000000			9.06744	1168000000	#DIV/0!	#DIV/0!	0.059363	95		0.468	520000000			8.716	520000000	#DIV/0!		0.400548	60
	Acinetobacter baumannii											Escherichia coli											Salmonella typhimurium
	mg/mL				log10 AVA	avarage	STDEV	LOG STDEV	MIC			mg/mL				log10 AVA	avarage	STDEV	LOG STDEV	MIC			mg/mL				log10 AVA	avarage	STDEV	LOG STDEV	MIC
									0	1													7.5	95	272		2.26364	183.5	125.158	2.09746	1.04033e-08	1
									0	1													3.5	19200000	9200000		7.15229	14200000	7.07107e+06	6.84949	0.00080505	1
	2.5	10	0		0.69897	5	7.07107	0.849485	5.35052e-10	1		2.5	50	100		1.87506	75	35.3553	1.54846	1.81209e-08	100		2.5	79200000			7.89873	79200000	#DIV/0!	#DIV/0!	0.00449014	1
	1.25	32600000	4000000		7.26245	18300000	2.02233e+07	7.30585	0.00195829	1		1.25	45600000	96800000		7.85248	71200000	3.62039e+07	7.55875	0.0172028	99		1.87	82400000	23600000		7.72428	53000000	4.15779e+07	7.61886	0.00300476	1
	0.625	18080000	62800000		7.60681	40440000	3.16218e+07	7.49999	0.0043275	1		0.625	180000000	90400000		8.13098	135200000	6.33568e+07	7.80179	0.032666	97		1.25	128000000	15000000		7.85431	71500000	7.99031e+07	7.90256	0.00405359	1
	0.5	8000000	19900000		7.14457	13950000	8.41457e+06	6.92503	0.00149279	1		0.5	528000000			8.72263	528000000	#DIV/0!	#DIV/0!	0.127571	0.88		0.937	248000000	243200000		8.39023	245600000	3.39411e+06	6.53073	0.013924	0.99
	0.468	a	89600000		7.95231	89600000	#DIV/0!	#DIV/0!	0.00958813	1													0.468	430400000	650400000		8.73272	540400000	1.55563e+08	8.19191	0.0306372	0.97
	0.312	97500000	112100000			104800000	1.03238e+07	7.01384	0.0112147	0.99
