# Supplementary material for: Antimicrobial and antibiofilm activity of specialized metabolites isolated from Centaurea hyalolepis
Source: PeerJ. 2024 Mar 26;12:e16973. doi: 10.7717/peerj.16973 (PMC10979744; doi:10.7717/peerj.16973)
Supplement: Supplemental Information 2 [file peerj-12-16973-s002.zip › peerj-91636-Fig_3-salonitenolide_MIC.xlsx]

## Sheet: Sheet1
Staphylococcus aureus ATCC 29213
Escherichia coli ATCC 25922
Salmonella typhimurium ATCC 14028
Acinetobacter baumannii ATCC 17878
Enterococcus faecalis ATCC 29212
Methicillin-resistant Staphylococcus aureus (MRSA)(WKZ-1)
					not Treated
					CTRL/ prev									CTRL		CTRL		LOG10
																bacteria	stdev
	Staphylococcus aureus				120000000000	1.96756e+12				584000000000	155000000000	750000000000	400000000000	472250000000		472250000000	6.83777e+11	11.6742
	MRSA				66000000000	7.34289e+11				58000000000	93000000000	44000000000	66000000000	65250000000		65250000000	2.73539e+11	10.8146
	Enterococcus faecalis				560000000000	1.29822e+11				15000000	17000000	18000000	19000000	17250000		17250000	2.24111e+11	7.23679
	Acinetobacter baumannii				32000000000	9.34489e+11				12600000000	12900000000	12200000000	12500000000	12550000000		12550000000	3.74873e+11	10.0986
	Escherichia coli				28400000000	4.13886e+11				4700000000	3700000000	5200000000	500000000	3525000000		3075000000	1.65805e+11	9.48785
	Salmonella typhimurium				70000000000	1.76387e+12				54000000000	66000000000	32000000000	61000000000	53250000000		48750000000	6.97118e+11	10.688
	Salonitenolide CHG2.3 of C.hyalolepis						18/11/2022
	MRSA											Staphylococcus aureus											Enterococcus faecalis
	mg/mL				log10 AVA	avarage	STDEV	LOG STDEV	MIC			mg/mL				log10 AVA	avarage	STDEV	LOG STDEV	MIC			mg/mL					avarage	STDEV	LOG STDEV	MIC
																											log10 AVA
	1	18000	14000		4.20412	16000	2828.43	3.45154	2.45211e-05	1		1	0	0		#NUM!	0	0	#NUM!	0	100		1	2800	2800		3.44716	2800	0	#NUM!	0.0162319	99
	0.5	156000	156000		5.19312	156000	0	#NUM!	0.00023908	1		0.5	10400	10600		4.02119	10500	141.421	2.15051	2.20222e-06	100		0.5	7200	4100		3.75205	5650	2192.03	3.34085	0.0327536
	0.25	250000	230000		5.38021	240000	14142.1	4.15051	0.000367816	1		0.25	1500000	1800000		6.21748	1650000	212132	5.32661	0.000317628	100		0.25	40000	50000		4.65321	45000	7071.07	4.60206	0.26087
	0.125	44000000	67000000		7.74429	55500000	1.62635e+07	7.21121	0.0850575			0.125	158000000	188000000		8.23805	173000000	2.12132e+07	7.32661	0.0334569			0.125	10800000	2350000		6.8179	6575000	5.97505e+06		38.1159
	0.0652											0.0652											0.0652
		A
	Acinetobacter baumannii											Escherichia coli											Salmonella typhimurium
	mg/mL				log10 AVA	avarage	STDEV	LOG STDEV	MIC			mg/mL				log10 AVA	avarage	STDEV	LOG STDEV	MIC			mg/mL				log10 AVA	avarage	STDEV	LOG STDEV	MIC
	1	12700	8300			10500			8.36653e-05	1		1	8800	8300			8550			0.000278049	100		1	28000	29000		4.45484	28500	707.107	2.84949	5.84615e-05	1
	0.5	71000000	178000000			124500000			0.992032			0.5	18000000	143000000			80500000			2.61789			0.5	115000000	320000000		8.33746	217500000	1.44957e+08	8.16124	0.446154
	0.25	194000000	1680000000		8.97174	937000000	1.05076e+09	9.0215	7.46614			0.25	91000000	160000000		8.09864	125500000	4.87904e+07	7.68833	4.0813			0.25	136000000	3200000000		9.2222	1668000000	2.16658e+09	9.33577	3.42154
	0.125	204000000	2300000000		9.0976	1252000000	1.4821e+09	9.17088	9.9761			0.125	80000000	250000000		8.21748	165000000	1.20208e+08	8.07993	5.36585			0.125
	0.0652				#DIV/0!	#DIV/0!	#DIV/0!	#DIV/0!	#DIV/0!			0.0652											0.0652
